# Supplementary material for: Genetic Characterization and Clinical Features of Helicobacter pylori Negative Gastric Mucosa-Associated Lymphoid Tissue Lymphoma
Source: Cancers (Basel). 2021 Jun 15;13(12):2993. doi: 10.3390/cancers13122993 (PMC8232676; doi:10.3390/cancers13122993)
Supplement: Supplementary file 1 [file cancers-13-02993-s001.zip]

Archive with 1 entries (1 files):
- cancers-1245918-supplementary.pdf
